# Supplementary material for: Membranes for Modelling Cardiac Tissue Stiffness In Vitro Based on Poly(trimethylene carbonate) and Poly(ethylene glycol) Polymers
Source: Membranes (Basel). 2020 Oct 3;10(10):274. doi: 10.3390/membranes10100274 (PMC7650615; doi:10.3390/membranes10100274)
Supplement: Supplementary file 1 [file membranes-10-00274-s001.zip]

Archive with 1 entries (1 files):
- membranes-942468-supplementary.avi
